# Supplementary material for: Revealing the dominant long noncoding RNAs responding to the infection with Colletotrichum gloeosporioides in Hevea brasiliensis
Source: Biol Direct. 2019 Apr 15;14:7. doi: 10.1186/s13062-019-0235-z (PMC6466799; doi:10.1186/s13062-019-0235-z)
Supplement: Supplementary file 1 — Table S1. Sample information for our datasets and datasets from public databases. Table S2. 115 miRNA of rubber tree used in our study. Table S3. Descriptions of the tools and databases used in the study. Table S4. Functional annotations for identified hub responsive coding genes. (XLS 58 kb) [file 13062_2019_235_MOESM1_ESM.xls]

## Sheet: Table S1
Table S1 Sample information for our datasets and datasets from public databases.
sample	Sample discription	Clean reads	Mapping ratio
0D	leaf sample being infected by C.gloeosporioides	6802969921	0.901
1D	leaf sample after being infected by C.gloeosporioidesfor 1 day	6862542694	0.904
3D	leaf sample after being infected by C.gloeosporioides for 3 day	8892838911	0.903
5D	leaf sample after being infected by C.gloeosporioides for 5 day	7138457058	0.904
D_compare	leaf sample after being infected by C.gloeosporioides for 2 weeks	7320316072	0.769
SR59	From SRA; SRA number3136159:;leaf sample without being infected	5474224640	0.81
SR85	From SRA; SRA number3136185:;leaf sample without being infected	3716701918	0.782
SR88	From SRA; SRA numberr3136188:;leaf sample without being infected	5299915890	0.768
SR90	From SRA; SRA numberr3136190:;leaf sample without being infected	4001549262	0.74
SR92	From SRA; SRA numberr3136192:;leaf sample without being infected	4580057114	0.75

## Sheet: Table S2
Table S2 115 miRNA of rubber tree used in our study.
Name	Seq
miR156	UUGACAGAAGAUAGAGAGCAC
miR158	UCCCAAAUGUAGACAAAGCA
miR159	UUUGGAUUGAAGGGAGCUCUA
miR160	UGCCUGGCUCCCUGUAUGCCA
miR160-2	UGCCUGGCUCCCUGAAUGCCA
miR160 -3	GCAUGAGGGGAGUCACGCAGG
miR161	UUGAAAGUGACUACAUCGGGG
miR161-2	UGAAAGUGACUACAUCGGGGU
miR162	UCGAUAAACCUCUGCAUCCAG
miR163	UUGAAGAGGACUUGGAACUUCGAU
miR163-2	UUGAAGAGGACUUGGAACUUCGA
miR163 -2	UUGAAGAGGACUUGGAACUUCG
miR164	UGGAGAAGCAGGGCACGUGCA
miR165	UCGGACCAGGCUUCAUCCCCC
miR166	UCGGACCAGGCUUCAUUCCCG
miR166-2	UCGGACCAGGCUUCAUUCCCC
miR167	UGAAGCUGCCAGCAUGAUCUGA
miR167-2	UGAAGCUGCCAGCAUGAUCUG
miR168	UCGCUUGGUGCAGGUCGGGAA
miR169	UAGCCAAGGAUGACUUGCCCGU
miR169 -2	UAGCCAAGGAUGACUUGCCCG
miR169-3	UAGAGCCAAGAAUGACUUGCCGG
miR169 -4	UAGAGCCAAGAAUGACUUGCCGA
miR169 -5	CAGCCAAGGAUGACUUGCCGG
miR169-6	AGAGCCAAGAAUGACUUGCCGGC
miR170	UGAUUGAGCCGUGUCAAUAUC
miR171	UUGAGCCGUGCCAAUAUCACG
miR171-2	UUGAGCCGCGUCAAUAUCUCU
miR171-3	UUGAGCCGCGUCAAUAUCUCC
miR171-4	UGAUUGAGCCGUGCCAAUAUC
miR171-5	CGAGCCGAAUCAAUAUCACUC
miR172	AGAAUCUUGAUGAUGCUGCAU
miR319	UUGGACUGAAGGGAGCUCCC
miR390	AAGCUCAGGAGGGAUAGCGCC
miR393	UUCCAAAGGGAUCGCAUUGAUU
miR393-2	UUCCAAAGGGAUCGCAUUGAUC
miR393-3	UUCCAAAGGGAUCGCAUUGAU
miR393-4	UCCAAAGGGAUCGCAUUGAUUU
miR393-5	UCCAAAGGGAUCGCAUUGAUU
miR393-6	UCCAAAGGGAUCGCAUUGAUCU
miR393-7	UCCAAAGGGAUCGCAUUGAUCC
miR393-8	UCCAAAGGGAUCGCAUUGAUC
miR393-9	UCCAAAGGGAUCGCAUUGAU
miR394	UUGGCAUUCUGUCCACCUCC
miR395	CUGAAGUGUUUGGGGGAACUC
miR396	UUCCACAGCUUUCUUGAACUU
miR396 -2	UUCCACAGCUUUCUUGAACUG
miR397	UCAUUGAGUGCAGCGUUGAUU
miR397 -2	UCAUUGAGUGCAGCGUUGAUG
miR397 -3	UCAUUGAGUGCAGCGUUGAU
miR398	UGUGUUCUCAGGUCGCCCCUU
miR398 -2	UGUGUUCUCAGGUCGCCCCUG
miR398 -3	UGUGUUCUCAGGUCACCCCUU
miR398 -4	UGUGUUCUCAGGUCACCCCUG
miR399	UGCCAAAGGAGAUUUGCCCGG
miR399 -2	UGCCAAAGGAGAGUUGCCUUG
miR399 -3	UGCCAAAGGAGAGUUGCCCUG
miR399 -4	UGCCAAAGGAGAAUUGCCCU
miR399 -5	CGCCAAAGGAGAGUUGCCCUU
miR399 -6	CGCCAAAGGAGAGUUGCCCUG
miR399 -7	ACGCCAAAGGAGAGUUGCCCU
miR403	UUAGAUUCACGCACAAACUCG
miR408	UGCACUGCCUCUUCCCUGGC
miR408 -2	AUGCACUGCCUCUUCCCUGGC
miR447	UAUGGAAGAAAUUGUAGUAUU
miR472	UUUUUCCUACUCCGCCCAUACC
miR472-2	UUUUGCCUACUCCACCCAUUCC
miR472-3	UUUUCCCUACUCCACCCAUGCC
miR472-4	UUUUCCCGAGACCUCCCAUCCC
miR472-5	UUUUCCCACGACCUCCCAUACC
miR472-5	UCUUCCCUACUCCACCCAUACC
miR473-6	ACUCUCCCUCAAGGGCUUCCA
miR477	ACUCUCCCUCAAGGGCUUCUC
miR479	CGUGAUAUUGGUACGGCUCAUC
miR479-2	CGUGAUAUUGGUACGGCUCAU
miR482	UCUUGCCUACUCCACCCAUUCC
miR482-2	UCUUGCCUACGCCACCCAUUCC
miR482-3	UCUUCCCUACUCCACCCAUGCC
miR530	UGCAUUUGCACCUGCACCUUC
miR530-2	UGCAUUUGCACCUGCACCUUA
miR530-3	UGACGAUGAGAGAGAGCACAC
miR535	UGACGACGAGAGAGAGCACGC
miR535-2	UGACAACGAGAGAGAGCACGU
miR775	UUCGAUGUCUAGCAGUGCCA
miR824	UAGACCAUUUGUGAGAAGGGA
miR827	UUAGAUGACCAUCAACAAACU
miR827-2	UUAGAUGACCAUCAACAAACA
miR843	UUUAGGUCGAGCUUCAUUGGA
miR843-3	UUAGGUCGAGCUUCAUUGGAA
miR858	UUCGUUGUCUGUUCGACCUUG
miR1507	UCUCAUUCCAUACAUCGUCUGA
miR1508	UAGAAAGGGAAAUAGCAGUUG
miR1509	UUAAUCAAGGAAAUCACGGUUG
miR1509-2	UUAAUCAAGGAAAUCACGGUCG
miR1510	UGUUGUUUUACCUAUUCCACCU
miR1510-2	UGUUGUUUUACCUAUUCCACCC
miR1510-3	UGUUGUUUUACCUAUUCCACC
miR1511	AACCAGGCUCUGAUACCAUGG
miR1512	UAACUGGAAAUUCUUAAAGCAU
miR1515	UCAUUUUGCGUGCAAUGAUCUG
miR2109	UGCGAGUGUCUUCGCCUCUGAU
miR2109-2	UGCGAGUGUCUUCGCCUCUGAA
miR2109-3	UGCGAGUGUCUUCGCCUCUGA
miR2111	UAAUCUGCAUCCUGAGGUUUU
miR2111 -2	UAAUCUGCAUCCUGAGGUUU
miR2111 -3	UAAUCUGCAUCCUGAGGUGUA
miR2118	UUGCCGAUUCCACCCAUUCCUA
miR2911	GGCCGGGGGACGGACUGGGAA
miR2911 -2	GGCCGGGGGACGGACUGGGA
miR2911 -3	CGGCCGGGGGACGGACUGGGA
miR2916	UGGGGGCUCGAAGACGAUCAGAU
miR2950	UUCCAUCUCUUGCACACUGGA
miR4413	UAAGAGAAUUGUAAGUCACUG
miR4414	AGCUGCUGAGUCGUUGGUUC
miR5139	CGAAACCUGGCUCUGAUACCA

## Sheet: Table S3
TableS3 Descriptions of the tools and databases used in the study.
	Name	Description	Reference
Database	SRA	The SRA is NIH's primary archive of high-throughput sequencing data and is part of the International Nucleotide Sequence Database Collaboration.	https://www.ncbi.nlm.nih.gov/sra
	Refseq	A comprehensive, integrated, non-redundant, well-annotated set of reference sequences including genomic, transcript, and protein.	https://www.ncbi.nlm.nih.gov/refseq/
	GO	Gene ontology;The Gene Ontology (GO) knowledgebase is the world’s largest source of information on the functions of genes.	http://geneontology.org
	KEGG	Kyoto Encyclopedia of Genes and Genomes;KEGG is a database resource for understanding high-level functions and utilities of the biological system, such as the cell, the organism and the ecosystem, from molecular-level information, especially large-scale molecular datasets generated by genome sequencing and other high-throughput experimental technologies.	https://www.kegg.jp
Tool	fastqc	A quality control tool for high throughput sequence data.	http://www.bioinformatics.babraham.ac.uk/projects/fastqc/
	NGS QC Toolkit	A Toolkit for Quality Control of Next Generation Sequencing Data.	(Patel and Jain 2012)
	Tophat2	TopHat is a fast splice junction mapper for RNA-Seq reads. It aligns RNA-Seq reads to mammalian-sized genomes using the ultra high-throughput short read aligner Bowtie, and then analyzes the mapping results to identify splice junctions between exons.	(Kim, et al. 2013).
	Cufflinks	Transcriptome assembly and differential expression analysis for RNA-Seq.	(Trapnell, et al. 2012)
	Stringtie	StringTie is a fast and highly efficient assembler of RNA-Seq alignments into potential transcripts.	(Pertea, et al. 2015)
	Ballgown	Tools for statistical analysis of assembled transcriptomes, including flexible differential expression analysis, visualization of transcript structures, and matching of assembled transcripts to annotation.	(Frazee, et al. 2015; Pertea, et al. 2016)
	BLAST	Basic Local Alignment Search Tool; BLAST finds regions of similarity between biological sequences. The program compares nucleotide or protein sequences to sequence databases and calculates the statistical significance.	https://blast.ncbi.nlm.nih.gov/Blast.cgi
	CPC	Coding Potential Calculator; A tool to assess the protein-coding potential of transcripts using sequence features and support vector machine.	(Kong, et al. 2007).
	KaKs_Calculator	KaKs_Calculator adopts model selection and model averaging to calculate nonsynonymous (Ka) and synonymous (Ks) substitution rates, attempting to include as many features as needed for accurately capturing evolutionary information in protein-coding sequences.	(Zhang, et al. 2006)
	KAAS	KEGG Automatic Annotation Server for ortholog assignment and pathway mapping	http://www.genome.jp/kegg/kaas
	catRAPID	catRAPID is an algorithm to estimate the binding propensity of protein-RNA pairs. By combining secondary structure, hydrogen bonding and van der Waals contributions, catRAPID predicts protein-RNA associations with great accuracy.	(Bellucci, et al. 2011)
	MAST	MAST searches sequences for matches to a set of motifs.	http://meme-suite.org/tools/mast
	psRNATarget	A Plant Small RNA Target Analysis Server,which features two important analysis functions: 1) reverse complementary matching between miRNA and target transcript using a proven scoring schema, and 2) target site accessibility evaluation by calculating unpaired energy (UPE) required to “open” secondary structure around miRNA’s target site on mRNA	http://plantgrn.noble.org/psRNATarget
Patel RK, Jain M. 2012. NGS QC Toolkit: a toolkit for quality control of next generation sequencing data. PLoS One 7:e30619.
Kim D, Pertea G, Trapnell C, Pimentel H, Kelley R, Salzberg SL. 2013. TopHat2: accurate alignment of transcriptomes in the presence of insertions, deletions and gene fusions. Genome Biol 14:R36.
Trapnell C, Roberts A, Goff L, Pertea G, Kim D, Kelley DR, Pimentel H, Salzberg SL, Rinn JL, Pachter L. 2012. Differential gene and transcript expression analysis of RNA-seq experiments with TopHat and Cufflinks. Nat Protoc 7:562-578.
Pertea M, Kim D, Pertea GM, Leek JT, Salzberg SL. 2016. Transcript-level expression analysis of RNA-seq experiments with HISAT, StringTie and Ballgown. Nat Protoc 11:1650-1667.
Pertea M, Pertea GM, Antonescu CM, Chang TC, Mendell JT, Salzberg SL. 2015. StringTie enables improved reconstruction of a transcriptome from RNA-seq reads. Nat Biotechnol 33:290-295.
Kong L, Zhang Y, Ye ZQ, Liu XQ, Zhao SQ, Wei L, Gao G. 2007. CPC: assess the protein-coding potential of transcripts using sequence features and support vector machine. Nucleic Acids Res 35:W345-349.
Zhang Z, Li J, Zhao XQ, Wang J, Wong GK, Yu J. 2006. KaKs_Calculator: calculating Ka and Ks through model selection and model averaging. Genomics Proteomics Bioinformatics 4:259-263.
Bellucci M, Agostini F, Masin M, Tartaglia GG. 2011. Predicting protein associations with long noncoding RNAs. Nat Methods 8:444-445.

## Sheet: Table S4
Table S4 Functional annotations for identified hub responsive coding genes.
ID	KO	KEGG Annotation
MSTRG.10767	K09260	MAPK signaling pathway; cGMP-PKG signaling pathway;Apelin signaling pathway;Fluid shear stress and atherosclerosis
MSTRG.10977	K00940	MAPK signaling pathway - plant;Biosynthesis of antibiotics;Biosynthesis of secondary metabolites;
		Metabolic pathways; Pyrimidine metabolism;Purine metabolism
MSTRG.11439	K08486	SNARE interactions in vesicular transport;Synaptic vesicle cycle
MSTRG.1279	K17279	receptor expression-enhancing protein
MSTRG.10061	K07910	Ras-related protein Rab-18;Warburg micro syndrome
MSTRG.13305	K01102	Pyruvate dehydrogenase complex deficiency
MSTRG.11875	K07575	PUA domain protein
MSTRG.12991	K12275	Protein processing in endoplasmic reticulum;translocation protein;
		Protein export
MSTRG.10773	K14495	Plant hormone signal transduction
MSTRG.1112	K03868	Nucleotide excision repair; HIF-1 signaling pathway;Cell cycle;Protein processing in endoplasmic reticulum; Wnt signaling pathway;Hedgehog signaling pathway; TGF-beta signaling pathway; Pathways in cancer; Pathways in cancer
MSTRG.12966	K01725	Nitrogen metabolism
MSTRG.11049	K00721	N-Glycan biosynthesis； Metabolic pathways
MSTRG.12976	K12876	mRNA surveillance pathway; RNA transport; Spliceosome
MSTRG.10986	K12877	mRNA surveillance pathway; RNA transport; Spliceosome
MSTRG.10982	K12877	mRNA surveillance pathway; RNA transport; Spliceosome
MSTRG.12709	K17778	mitochondrial import inner membrane translocase
MSTRG.12968	K15135	mediator of RNA polymerase II transcription
MSTRG.11709	K02734	Immunoproteasome; Proteasome,
MSTRG.10186	K02267	Huntington's disease; Parkinson's disease;Alzheimer's disease;Non-alcoholic fatty liver disease (NAFLD);Cardiac muscle contraction;
		Metabolic pathways; Oxidative phosphorylation
MSTRG.13696	K03945	Huntington's disease; Parkinson's disease;Alzheimer's disease;Non-alcoholic fatty liver disease (NAFLD);
		Retrograde endocannabinoid signaling;Metabolic pathways;
		Oxidative phosphorylation
MSTRG.12840	K03955	Huntington's disease; Parkinson's disease;Alzheimer's disease;Non-alcoholic fatty liver disease (NAFLD);
		Retrograde endocannabinoid signaling;Metabolic pathways;
		Oxidative phosphorylation
MSTRG.10133	K15306	HTLV-I infection; Viral carcinogenesis
MSTRG.10245	K11296	high mobility group protein B3; Anophthalmia and microphthalmia (A/M)
MSTRG.10807	K01689	HIF-1 signaling pathway;RNA degradation; Biosynthesis of amino acids; Biosynthesis of amino acids;Microbial metabolism in diverse environments;Biosynthesis of secondary metabolites; Metabolic pathways; Methane metabolism; Glycolysis / Gluconeogenesis
MSTRG.12137	K10523	Hedgehog signaling pathway
MSTRG.10660	K15077	DNA repair and recombination proteins
MSTRG.11089	K11885	DNA damage-inducible protein 1
MSTRG.10173	K01527	Apoptosis
MSTRG.12732	K17362	acyl-coenzyme A thioesterase
